# Supplementary material for: Non-contact lung disease classification via orthogonal frequency division multiplexing-based passive 6G integrated sensing and communication
Source: Commun Med (Lond). 2026 Jan 6;6:9. doi: 10.1038/s43856-025-01181-2 (PMC12774925; doi:10.1038/s43856-025-01181-2)
Supplement: Supplementary file 2 — Dataset 1 [file 43856_2025_1181_MOESM2_ESM.xlsx]

## Sheet: Sheet1
	a	Figure 3(a)												Figure 3(b)
Age	Gender	Asthma	COPD	TB	ILD	PN	Normal					Asthma	COPD	TB	ILD	PN	Normal	Total
18-29	Male	0	1	4	3	3	2					45	43	41	30	31	30	220
30-44	Male	8	10	6	5	1	5
45-59	Male	7	3	1	3	7	1
64-74	Male	7	8	6	6	3	2
75-90	Male	6	2	6	4	3	3
18-29	Female	3	4	5	3	4	4
30-44	Female	4	2	3	2	1	5
45-59	Female	2	5	2	2	6	2
64-74	Female	5	3	3	1	1	2
75-90	Female	3	5	5	1	2	4
