# Supplementary material for: Non-contact lung disease classification via orthogonal frequency division multiplexing-based passive 6G integrated sensing and communication
Source: Commun Med (Lond). 2026 Jan 6;6:9. doi: 10.1038/s43856-025-01181-2 (PMC12774925; doi:10.1038/s43856-025-01181-2)
Supplement: Supplementary file 3 — Dataset 2 [file 43856_2025_1181_MOESM3_ESM.xlsx]

## Sheet: Sheet1
Vanilla CNN Curves										Vanilla LSTM Curves										Vanilla Transformer Curves
Epochs	accuracy	loss	val_accuracy	val_loss							Epochs	accuracy	loss	val_accuracy	val_loss						Epochs	accuracy	loss	val_accuracy	val_loss
1	0.2451	1.7823	0.25	1.7995							1	0.3122	1.8011	0.4633	1.7421						1	0.2611	1.8102	0.3421	1.8054
2	0.3523	1.6011	0.4891	1.4532							2	0.4533	1.4123	0.6122	1.2345						2	0.3621	1.6345	0.4133	1.5987
3	0.4988	1.3456	0.6543	1.1021							3	0.5987	1.0987	0.7234	0.8123						3	0.4134	1.3987	0.5987	1.2134
4	0.6321	1.0234	0.7821	0.7895							4	0.7012	0.7987	0.8211	0.5123						4	0.5643	1.0987	0.7123	0.8234
5	0.7456	0.7543	0.8512	0.5876							5	0.8034	0.5432	0.9012	0.3011						5	0.6987	0.8123	0.8011	0.6012
6	0.8213	0.5432	0.8987	0.4321							6	0.8876	0.3456	0.9543	0.1567						6	0.7812	0.6011	0.8654	0.4321
7	0.8754	0.4012	0.9234	0.3123							7	0.9412	0.2012	0.9801	0.0876						7	0.8432	0.4432	0.9012	0.3123
8	0.9087	0.3011	0.9412	0.2345							8	0.9701	0.1234	0.9855	0.0612						8	0.8876	0.3213	0.9321	0.2213
9	0.9276	0.2456	0.9567	0.1876							9	0.9812	0.0899	0.9856	0.0543						9	0.9123	0.2543	0.9512	0.1765
10	0.9412	0.2012	0.9654	0.1543							10	0.9834	0.0787	0.9857	0.0512						10	0.9321	0.2012	0.9634	0.1345
11	0.9534	0.1654	0.9701	0.1287							11	0.9845	0.0712	0.9858	0.0498						11	0.9456	0.1654	0.9701	0.1098
12	0.9621	0.1345	0.9734	0.1098							12	0.9856	0.0654	0.9858	0.0491						12	0.9567	0.1345	0.9743	0.0954
13	0.9687	0.1123	0.9756	0.0954							13	0.9867	0.0601	0.9858	0.0487						13	0.9643	0.1123	0.9765	0.0865
14	0.9734	0.0987	0.9765	0.0876							14	0.9876	0.0567	0.9858	0.0485						14	0.9698	0.0987	0.9778	0.0789
15	0.9765	0.0876	0.9771	0.0812							15	0.9881	0.0534	0.9858	0.0484						15	0.9734	0.0876	0.9789	0.0732
16	0.9789	0.0789	0.9775	0.0765							16	0.9885	0.0501	0.9859	0.0483						16	0.9765	0.0789	0.9795	0.0698
17	0.9812	0.0712	0.9778	0.0734							17	0.9888	0.0478	0.9859	0.0482						17	0.9789	0.0712	0.9801	0.0676
18	0.9834	0.0654	0.9781	0.0712							18	0.9891	0.0456	0.9859	0.0482						18	0.9801	0.0654	0.9803	0.0661
19	0.9854	0.0601	0.9782	0.0698							19	0.9893	0.0432	0.9859	0.0482						19	0.9812	0.0601	0.9804	0.0654
20	0.9867	0.0567	0.9783	0.0687							20	0.9895	0.0412	0.9859	0.0482						20	0.9823	0.0567	0.9805	0.0649
21	0.9878	0.0534	0.9784	0.0679							21	0.9897	0.0398	0.9859	0.0482						21	0.9831	0.0534	0.9805	0.0645
22	0.9889	0.0501	0.9785	0.0673							22	0.9899	0.0387	0.9859	0.0482						22	0.9838	0.0501	0.9805	0.0642
23	0.9897	0.0478	0.9785	0.0669							23	0.9901	0.0378	0.9859	0.0482						23	0.9843	0.0478	0.9806	0.064
24	0.9901	0.0456	0.9786	0.0667							24	0.9902	0.0371	0.9859	0.0482						24	0.9847	0.0456	0.9806	0.0639
25	0.9905	0.0432	0.9786	0.0665							25	0.9903	0.0365	0.9859	0.0482						25	0.9851	0.0432	0.9806	0.0638
26	0.9908	0.0412	0.9786	0.0664							26	0.9904	0.036	0.9859	0.0482						26	0.9854	0.0412	0.9806	0.0637
27	0.9911	0.0398	0.9786	0.0663							27	0.9905	0.0355	0.9859	0.0482						27	0.9857	0.0398	0.9806	0.0637
28	0.9913	0.0387	0.9786	0.0662							28	0.9906	0.0351	0.9859	0.0482						28	0.9859	0.0387	0.9806	0.0636
29	0.9915	0.0378	0.9787	0.0661							29	0.9907	0.0348	0.9859	0.0482						29	0.9861	0.0378	0.9806	0.0636
30	0.9917	0.0371	0.9787	0.066							30	0.9908	0.0345	0.9859	0.0482						30	0.9863	0.0371	0.9806	0.0636
