# Supplementary material for: Non-contact lung disease classification via orthogonal frequency division multiplexing-based passive 6G integrated sensing and communication
Source: Commun Med (Lond). 2026 Jan 6;6:9. doi: 10.1038/s43856-025-01181-2 (PMC12774925; doi:10.1038/s43856-025-01181-2)
Supplement: Supplementary file 4 — Dataset 3 [file 43856_2025_1181_MOESM4_ESM.xlsx]

## Sheet: Sheet1
Vanilla CNN Confusion Matrix										Vanilla LSTM Confusion Matrix										Vanilla Transformer Confusion Matrix
	True \ Pred	Asthma	COPD	ILD	PN	TB	Normal			True \ Pred	Asthma	COPD	ILD	PN	TB	Normal				True \ Pred	Asthma	COPD	ILD	PN	TB	Normal
	Asthma	0.99	0.0036	0.0022	0.0006	0.0046	0.0016			Asthma	0.98	0.00054	0.0046	0.0035	0.0024	0.0025				Asthma	0.98	0.0067	0.0053	0.0011	0.0034	0.0039
	COPD	0.0048	0.98	0.0036	0.00066	0.001	0.0046			COPD	0.0045	0.98	0.00022	0.0021	0.004	0.0038				COPD	0.0069	0.99	0.0083	0.0016	0.0043	0.00079
	ILD	3.5e-05	5.8e-05	0.97	0.0022	0.0026	0.0014			ILD	0.0038	0.0043	0.96	0.0032	0.0028	0.0024				ILD	0.0087	0.0029	0.96	0.00078	0.008	0.0067
	PN	0.0014	0.0039	0.0011	0.98	0.0047	0.00043			PN	5.6e-05	0.004	0.00046	0.97	0.0045	0.0026				PN	0.002	0.0035	0.0079	0.98	0.002	0.0017
	TB	0.0017	0.0019	0.0049	0.0025	0.99	0.0015			TB	0.0033	0.00096	0.00021	0.0036	0.99	0.0034				TB	0.0049	0.00078	0.0086	0.004	0.99	0.0093
	Normal	0.0045	0.00031	0.00046	0.00051	0.0018	1			Normal	0.00093	0.0042	0.0013	0.0038	0.0028	1				Normal	0.0082	0.0044	0.0036	0.0087	0.009	1
