# Supplementary material for: Non-contact lung disease classification via orthogonal frequency division multiplexing-based passive 6G integrated sensing and communication
Source: Commun Med (Lond). 2026 Jan 6;6:9. doi: 10.1038/s43856-025-01181-2 (PMC12774925; doi:10.1038/s43856-025-01181-2)
Supplement: Supplementary file 5 — Dataset 4 [file 43856_2025_1181_MOESM5_ESM.xlsx]

## Sheet: Sheet1
Class
	"2"	"4"	"6"	"8"
Asthma	65	88	95	96
COPD	55	86	96	97
ILD	50	75	94	95
PN	52	80	94	95
TB	62	85	94	95
Normal	90	95	99	100
